# Supplementary material for: Lung image segmentation with improved U-Net, V-Net and Seg-Net techniques
Source: PeerJ Comput Sci. 2025 Feb 13;11:e2700. doi: 10.7717/peerj-cs.2700 (PMC11888921; doi:10.7717/peerj-cs.2700)
Supplement: Supplemental Information 1 [file peerj-cs-11-2700-s001.py]

#!/usr/bin/env python
# coding: utf-8

# In[ ]:


import numpy as np 
import tensorflow as tf
import pandas as pd
from tqdm import tqdm
import os
from cv2 import imread, createCLAHE
import cv2
from glob import glob
get_ipython().run_line_magic('matplotlib', 'inline')
import matplotlib.pyplot as plt
'''------------------------Models libraries-------------------------'''
import tensorflow as tf
import tensorflow.keras
from tensorflow.keras.models import *
from tensorflow.keras.layers import *
from tensorflow.keras.optimizers import *
from tensorflow.keras import backend as K
from tensorflow.keras.preprocessing.image import ImageDataGenerator
from tensorflow.keras.callbacks import ModelCheckpoint, LearningRateScheduler


# In[2]:


image_path = os.path.join("D:\\Lung_Segmentation\\", "CXR_png")
mask_path = os.path.join("D:\\Lung_Segmentation\\","masks/")


# In[3]:


images = os.listdir(image_path)
mask = os.listdir(mask_path)
mask = [fName.split(".png")[0] for fName in mask]
image_file_name = [fName.split("_mask")[0] for fName in mask]


# In[4]:


check = [i for i in mask if "mask" in i]
print("Total mask that has modified name:",len(check))


# In[5]:


testing_files = set(os.listdir(image_path)) & set(os.listdir(mask_path))
training_files = check


# In[6]:


def Hist(image):
    H = np.zeros((256, 1))
    s = image.shape
    for i in range(s[0]):
        for j in range(s[1]):
            k = image[i, j]
            H[k, 0] = H[k, 0] + 1
    return H


# In[7]:


def DHE(image):
    histg = Hist(image)
    s = image.shape
    x = histg.reshape(1, 256)
    y = np.array([])
    y = np.append(y, x[0, 0])

    for i in range(255):
        k = x[0, i + 1] + y[i]
        y = np.append(y, k)
    
    y = np.round((y / (s[0] * s[1])) * (256 - 1))
    for i in range(s[0]):
        for j in range(s[1]):
            k = image[i, j]
            image[i, j] = y[k]
    return image


# In[9]:


import os

os.environ["CUDA_DEVICE_ORDER"] = "PCI_BUS_ID"
os.environ["CUDA_VISIBLE_DEVICES"] = "0"
from tensorflow.python.client import device_lib

print(device_lib.list_local_devices())


# In[10]:


import tensorflow as tf
tf.config.list_physical_devices('GPU')


# In[11]:


def getData(X_shape, flag = "test"):
    im_array = []
    mask_array = []
    shape = (X_shape, X_shape)
    # X_shape = image_size
    if flag == "test":
        for i in tqdm(testing_files): 
            
            # im.shape = (X_shape, X_shape, 1)
            im = cv2.imread(os.path.join(image_path, i))
            im = cv2.resize(im, shape)
            im = cv2.cvtColor(im, cv2.COLOR_BGR2GRAY)
            im = cv2.convertScaleAbs(im, alpha=1.3, beta=-20)
            im = DHE(im)
            # mask.shape = (X_shape, X_shape, 1)
            mask = cv2.imread(os.path.join(mask_path, i))
            mask = cv2.resize(mask, shape)[:, :, 0]
            
            im_array.append(im)
            mask_array.append(mask)
    
    if flag == "train":
        for i in tqdm(training_files): 
            
            # im.shape = (X_shape, X_shape, 1)
            im = cv2.imread(os.path.join(image_path, i.split("_mask")[0] + ".png"))
            im = cv2.resize(im, shape)
            im = cv2.cvtColor(im, cv2.COLOR_BGR2GRAY)
            im = cv2.convertScaleAbs(im, alpha=1.3, beta=-20)
            im = DHE(im)
            # mask.shape = (X_shape, X_shape, 1)
            mask = cv2.imread(os.path.join(mask_path, i + ".png"))
            mask = cv2.resize(mask, shape)[:, :, 0]
            
            im_array.append(im)
            mask_array.append(mask)
    # return list
    return im_array, mask_array


# In[12]:


dim = 256
X_train, y_train = getData(dim, flag = "train")
X_test, y_test = getData(dim)


# In[13]:


X_train = np.array(X_train).reshape(len(X_train), dim, dim, 1)
y_train = np.array(y_train).reshape(len(y_train), dim, dim, 1)
X_test = np.array(X_test).reshape(len(X_test), dim, dim, 1)
y_test = np.array(y_test).reshape(len(y_test), dim, dim, 1)


# In[14]:


print(X_train.shape, y_train.shape)
print(X_test.shape, y_test.shape)


# In[25]:


i = 0
fig, axs = plt.subplots(nrows=2, ncols=2, figsize=(5, 5))
axs[0, 0].imshow(X_train[i], cmap='Greys')
axs[0, 1].imshow(y_train[i], cmap='gray')
axs[1, 0].imshow(X_test[i], cmap='Greys')
axs[1, 1].imshow(y_test[i], cmap='gray');


# In[27]:


shape = (256, 256)

for i in testing_files:     
    imtest = cv2.imread(os.path.join(image_path, i))
    imtest = cv2.resize(imtest, shape)[:, :, 0]
    masktest = cv2.imread(os.path.join(mask_path, i))
    masktest = cv2.resize(masktest, shape)[:, :, 0]
    break
for i in training_files: 
    imtrain = cv2.imread(os.path.join(image_path, i.split("_mask")[0] + ".png"))
    imtrain = cv2.resize(imtrain, shape)[:, :, 0]
    masktrain = cv2.imread(os.path.join(mask_path, i + ".png"))
    masktrain = cv2.resize(masktrain, shape)[:, :, 0]
    break
'''----------------------------------------------------'''
fig, axs = plt.subplots(nrows=2, ncols=2, figsize=(5, 5))
axs[0, 0].imshow(imtrain, cmap='Greys')
axs[0, 1].imshow(masktrain, cmap='gray')
axs[1, 0].imshow(imtest, cmap='Greys')
axs[1, 1].imshow(masktest, cmap='gray');


# In[28]:


assert X_train.shape == y_train.shape
assert X_test.shape == y_test.shape
images = np.concatenate((X_train, X_test), axis=0)
masks  = np.concatenate((y_train, y_test), axis=0)


# In[30]:


#def calculate_metrics (outputs, targets, smooth = 1e-8):
#    """ calculate accuracy dice and jaccard """
 #   outputs = torch.sigmoid (outputs)
  #  preds = (outputs > 0.5).float ()
   # intersection = (preds * targets).sum ()
    
#    accuracy = (preds == targets).sum () / torch.numel (preds)
#    dice = (intersection * 2.) / ((preds + targets).sum () + smooth)
#    iou = (intersection) / ((preds + targets).sum () - intersection + smooth)
    
# return accuracy, dice, iou

def iou(y_true, y_pred):
    intersection = K.sum(K.abs(y_true * y_pred))
    sum_ = K.sum(K.square(y_true)) + K.sum(K.square(y_pred))
    iou = (intersection) / (sum_ - intersection)
    return iou

#def iou(y_true, y_pred):
 #   y_true_f = K.flatten(y_true)
  #  y_pred_f = K.flatten(y_pred)
   # intersection = K.sum(y_true_f * y_pred_f)
    #return (intersection + 1) / (K.sum(y_true_f) + K.sum(y_pred_f) + 1-(intersection))


def dice_coef(y_true, y_pred):
    y_true_f = K.flatten(y_true)
    y_pred_f = K.flatten(y_pred)
    intersection = K.sum(y_true_f * y_pred_f)
    return (2. * intersection + 1) / (K.sum(y_true_f) + K.sum(y_pred_f) + 1)

def dice_coef_loss(y_true, y_pred):
    return -dice_coef(y_true, y_pred)
............................................................................................. MODEL1
def unet(input_size=(256, 256, 1)):
    inputs = Input(input_size)
    
    conv1 = Conv2D(32, (3, 3), activation='relu', padding='same')(inputs)
    conv1 = Conv2D(32, (3, 3), activation='relu', padding='same')(conv1)
    pool1 = MaxPooling2D(pool_size=(2, 2))(conv1)

    conv2 = Conv2D(64, (3, 3), activation='relu', padding='same')(pool1)
    conv2 = Conv2D(64, (3, 3), activation='relu', padding='same')(conv2)
    pool2 = MaxPooling2D(pool_size=(2, 2))(conv2)

    conv3 = Conv2D(128, (3, 3), activation='relu', padding='same')(pool2)
    conv3 = Conv2D(128, (3, 3), activation='relu', padding='same')(conv3)
    pool3 = MaxPooling2D(pool_size=(2, 2))(conv3)

    conv4 = Conv2D(256, (3, 3), activation='relu', padding='same')(pool3)
    conv4 = Conv2D(256, (3, 3), activation='relu', padding='same')(conv4)
    pool4 = MaxPooling2D(pool_size=(2, 2))(conv4)

    conv5 = Conv2D(256, (3, 3), activation='relu', padding='same')(pool4)
    conv5 = Conv2D(256, (3, 3), activation='relu', padding='same')(conv5)

    up6 = concatenate([Conv2DTranspose(256, (2, 2), strides=(2, 2), padding='same')(conv5), conv4], axis=3)
    conv6 = Conv2D(256, (3, 3), activation='relu', padding='same')(up6)
    conv6 = Conv2D(256, (3, 3), activation='relu', padding='same')(conv6)

    up7 = concatenate([Conv2DTranspose(128, (2, 2), strides=(2, 2), padding='same')(conv6), conv3], axis=3)
    conv7 = Conv2D(128, (3, 3), activation='relu', padding='same')(up7)
    conv7 = Conv2D(128, (3, 3), activation='relu', padding='same')(conv7)

    up8 = concatenate([Conv2DTranspose(64, (2, 2), strides=(2, 2), padding='same')(conv7), conv2], axis=3)
    conv8 = Conv2D(64, (3, 3), activation='relu', padding='same')(up8)
    conv8 = Conv2D(64, (3, 3), activation='relu', padding='same')(conv8)

    up9 = concatenate([Conv2DTranspose(32, (2, 2), strides=(2, 2), padding='same')(conv8), conv1], axis=3)
    conv9 = Conv2D(32, (3, 3), activation='relu', padding='same')(up9)
    conv9 = Conv2D(32, (3, 3), activation='relu', padding='same')(conv9)

    conv10 = Conv2D(1, (1, 1), activation='sigmoid')(conv9)

    return Model(inputs=[inputs], outputs=[conv10])
.................................................................................... MODEL 2
#residual convolutional block
def res_conv_block(x, kernelsize, filters, dropout, batchnorm=False):
    conv1 = layers.Conv2D(filters, (kernelsize, kernelsize), kernel_initializer='he_normal', padding='same')(x)
    if batchnorm is True:
        conv1 = layers.BatchNormalization(axis=3)(conv1)
    conv1 = layers.Activation('relu')(conv1)    
    conv2 = layers.Conv2D(filters, (kernelsize, kernelsize), kernel_initializer='he_normal', padding='same')(conv1)
    if batchnorm is True:
        conv2 = layers.BatchNormalization(axis=3)(conv2)
        conv2 = layers.Activation("relu")(conv2)
    if dropout > 0:
        conv2 = layers.Dropout(dropout)(conv2)
        
    #skip connection    
    shortcut = layers.Conv2D(filters, kernel_size=(1, 1), kernel_initializer='he_normal', padding='same')(x)
    if batchnorm is True:
        shortcut = layers.BatchNormalization(axis=3)(shortcut)
    shortcut = layers.Activation("relu")(shortcut)
    respath = layers.add([shortcut, conv2])       
    return respath


#gating signal for attention unit
def gatingsignal(input, out_size, batchnorm=False):
    x = layers.Conv2D(out_size, (1, 1), padding='same')(input)
    if batchnorm:
        x = layers.BatchNormalization()(x)
    x = layers.Activation('relu')(x)
    return x

#attention unit/blockbased on soft attention
def attention_block(x, gating, inter_shape):
    shape_x = K.int_shape(x)
    shape_g = K.int_shape(gating)
    theta_x = layers.Conv2D(inter_shape, (2, 2), strides=(2, 2), kernel_initializer='he_normal', padding='same')(x) 
    shape_theta_x = K.int_shape(theta_x)
    phi_g = layers.Conv2D(inter_shape, (1, 1), kernel_initializer='he_normal', padding='same')(gating)
    upsample_g = layers.Conv2DTranspose(inter_shape, (3, 3), strides=(shape_theta_x[1] // shape_g[1], shape_theta_x[2] // shape_g[2]), kernel_initializer='he_normal', padding='same')(phi_g)
    concat_xg = layers.add([upsample_g, theta_x])
    act_xg = layers.Activation('relu')(concat_xg)
    psi = layers.Conv2D(1, (1, 1), kernel_initializer='he_normal', padding='same')(act_xg)
    sigmoid_xg = layers.Activation('sigmoid')(psi)
    shape_sigmoid = K.int_shape(sigmoid_xg)
    upsample_psi = layers.UpSampling2D(size=(shape_x[1] // shape_sigmoid[1], shape_x[2] // shape_sigmoid[2]))(sigmoid_xg) 
    upsample_psi = layers.Lambda(lambda x, repnum: K.repeat_elements(x, repnum, axis=3), arguments={'repnum': shape_x[3]})(upsample_psi)                          
    y = layers.multiply([upsample_psi, x])
    result = layers.Conv2D(shape_x[3], (1, 1), kernel_initializer='he_normal', padding='same')(y)
    attenblock = layers.BatchNormalization()(result)
    return attenblock
 def residual_attentionunet(input_shape, dropout=0.2, batchnorm=True):
    
    filters = [16, 32, 64, 128, 256]
    kernelsize = 3
    upsample_size = 2
    
    inputs = layers.Input(input_shape)    
    
    # Downsampling layers
    dn_1 = res_conv_block(inputs, kernelsize, filters[0], dropout, batchnorm)
    pool1 = layers.MaxPooling2D(pool_size=(2,2))(dn_1)

    dn_2 = res_conv_block(pool1, kernelsize, filters[1], dropout, batchnorm)
    pool2 = layers.MaxPooling2D(pool_size=(2,2))(dn_2)

    dn_3 = res_conv_block(pool2, kernelsize, filters[2], dropout, batchnorm)
    pool3 = layers.MaxPooling2D(pool_size=(2,2))(dn_3)

    dn_4 = res_conv_block(pool3, kernelsize, filters[3], dropout, batchnorm)
    pool4 = layers.MaxPooling2D(pool_size=(2,2))(dn_4)

    dn_5 = res_conv_block(pool4, kernelsize, filters[4], dropout, batchnorm)

    # Upsampling layers    
    gating_5 = gatingsignal(dn_5, filters[3], batchnorm)
    att_5 = attention_block(dn_4, gating_5, filters[3])
    up_5 = layers.UpSampling2D(size=(upsample_size, upsample_size), data_format="channels_last")(dn_5)
    up_5 = layers.concatenate([up_5, att_5], axis=3)
    up_conv_5 = res_conv_block(up_5, kernelsize, filters[3], dropout, batchnorm)
    
    gating_4 = gatingsignal(up_conv_5, filters[2], batchnorm)
    att_4 = attention_block(dn_3, gating_4, filters[2])
    up_4 = layers.UpSampling2D(size=(upsample_size, upsample_size), data_format="channels_last")(up_conv_5)
    up_4 = layers.concatenate([up_4, att_4], axis=3)
    up_conv_4 = res_conv_block(up_4, kernelsize, filters[2], dropout, batchnorm)
   
    gating_3 = gatingsignal(up_conv_4, filters[1], batchnorm)
    att_3 = attention_block(dn_2, gating_3, filters[1])
    up_3 = layers.UpSampling2D(size=(upsample_size, upsample_size), data_format="channels_last")(up_conv_4)
    up_3 = layers.concatenate([up_3, att_3], axis=3)
    up_conv_3 = res_conv_block(up_3, kernelsize, filters[1], dropout, batchnorm)
    
    gating_2 = gatingsignal(up_conv_3, filters[0], batchnorm)
    att_2 = attention_block(dn_1, gating_2, filters[0])
    up_2 = layers.UpSampling2D(size=(upsample_size, upsample_size), data_format="channels_last")(up_conv_3)
    up_2 = layers.concatenate([up_2, att_2], axis=3)
    up_conv_2 = res_conv_block(up_2, kernelsize, filters[0], dropout, batchnorm)
   
    conv_final = layers.Conv2D(1, kernel_size=(1,1))(up_conv_2)
    conv_final = layers.BatchNormalization(axis=3)(conv_final)
    outputs = layers.Activation('sigmoid')(conv_final)  

    model = models.Model(inputs=[inputs], outputs=[outputs])
    model.summary() 
    return model
..................................................................MODEL3

def segnet(epochs_num):

    # Encoding layer
    img_input = Input(shape= (512, 512, 1))
    x = Conv2D(64, (3, 3), padding='same', name='conv1',strides= (1,1))(img_input)
    x = BatchNormalization(name='bn1')(x)
    x = Activation('relu')(x)
    x = Conv2D(64, (3, 3), padding='same', name='conv2')(x)
    x = BatchNormalization(name='bn2')(x)
    x = Activation('relu')(x)
    x = MaxPooling2D()(x)
    
    x = Conv2D(128, (3, 3), padding='same', name='conv3')(x)
    x = BatchNormalization(name='bn3')(x)
    x = Activation('relu')(x)
    x = Conv2D(128, (3, 3), padding='same', name='conv4')(x)
    x = BatchNormalization(name='bn4')(x)
    x = Activation('relu')(x)
    x = MaxPooling2D()(x)

    x = Conv2D(256, (3, 3), padding='same', name='conv5')(x)
    x = BatchNormalization(name='bn5')(x)
    x = Activation('relu')(x)
    x = Conv2D(256, (3, 3), padding='same', name='conv6')(x)
    x = BatchNormalization(name='bn6')(x)
    x = Activation('relu')(x)
    x = Conv2D(256, (3, 3), padding='same', name='conv7')(x)
    x = BatchNormalization(name='bn7')(x)
    x = Activation('relu')(x)
    x = MaxPooling2D()(x)

    x = Conv2D(512, (3, 3), padding='same', name='conv8')(x)
    x = BatchNormalization(name='bn8')(x)
    x = Activation('relu')(x)
    x = Conv2D(512, (3, 3), padding='same', name='conv9')(x)
    x = BatchNormalization(name='bn9')(x)
    x = Activation('relu')(x)
    x = Conv2D(512, (3, 3), padding='same', name='conv10')(x)
    x = BatchNormalization(name='bn10')(x)
    x = Activation('relu')(x)
    x = MaxPooling2D()(x)
    
   # x = Conv2D(512, (3, 3), padding='same', name='conv11')(x)
    #x = BatchNormalization(name='bn11')(x)
    #x = Activation('relu')(x)
    #x = Conv2D(512, (3, 3), padding='same', name='conv12')(x)
    #x = BatchNormalization(name='bn12')(x)
    #x = Activation('relu')(x)
    #x = Conv2D(512, (3, 3), padding='same', name='conv13')(x)
    #x = BatchNormalization(name='bn13')(x)
    #x = Activation('relu')(x)
    #x = MaxPooling2D()(x)

    #x = Dense(1024, activation = 'relu', name='fc1')(x)
    #x = Dense(1024, activation = 'relu', name='fc2')(x)
    # Decoding Layer 
   # x = UpSampling2D()(x)
    #x = Conv2DTranspose(512, (3, 3), padding='same', name='deconv1')(x)
    #x = BatchNormalization(name='bn14')(x)
    #x = Activation('relu')(x)
    #x = Conv2DTranspose(512, (3, 3), padding='same', name='deconv2')(x)
    #x = BatchNormalization(name='bn15')(x)
    #x = Activation('relu')(x)
    #x = Conv2DTranspose(512, (3, 3), padding='same', name='deconv3')(x)
    #x = BatchNormalization(name='bn16')(x)
    #x = Activation('relu')(x)
    
    x = UpSampling2D()(x)
    x = Conv2DTranspose(512, (3, 3), padding='same', name='deconv4')(x)
    x = BatchNormalization(name='bn17')(x)
    x = Activation('relu')(x)
    x = Conv2DTranspose(512, (3, 3), padding='same', name='deconv5')(x)
    x = BatchNormalization(name='bn18')(x)
    x = Activation('relu')(x)
    x = Conv2DTranspose(256, (3, 3), padding='same', name='deconv6')(x)
    x = BatchNormalization(name='bn19')(x)
    x = Activation('relu')(x)

    x = UpSampling2D()(x)
    x = Conv2DTranspose(256, (3, 3), padding='same', name='deconv7')(x)
    x = BatchNormalization(name='bn20')(x)
    x = Activation('relu')(x)
    x = Conv2DTranspose(256, (3, 3), padding='same', name='deconv8')(x)
    x = BatchNormalization(name='bn21')(x)
    x = Activation('relu')(x)
    x = Conv2DTranspose(128, (3, 3), padding='same', name='deconv9')(x)
    x = BatchNormalization(name='bn22')(x)
    x = Activation('relu')(x)

    x = UpSampling2D()(x)
    x = Conv2DTranspose(128, (3, 3), padding='same', name='deconv10')(x)
    x = BatchNormalization(name='bn23')(x)
    x = Activation('relu')(x)
    x = Conv2DTranspose(64, (3, 3), padding='same', name='deconv11')(x)
    x = BatchNormalization(name='bn24')(x)
    x = Activation('relu')(x)
    
    x = UpSampling2D()(x)
    x = Conv2DTranspose(64, (3, 3), padding='same', name='deconv12')(x)
    x = BatchNormalization(name='bn25')(x)
    x = Activation('relu')(x)
    x = Conv2DTranspose(1, (3, 3), padding='same', name='deconv13')(x)
    x = BatchNormalization(name='bn26')(x)
    x = Activation('sigmoid')(x)
    pred = Reshape((512,512))(x)
    
    model = Model(inputs=img_input, outputs=pred)
    
    
    return model
..................................................................................    
    


# In[31]:


metrics = [dice_coef, 'binary_accuracy', 
           tf.keras.metrics.Precision(), 
           tf.keras.metrics.Recall(),
           iou
          ]


# In[32]:


model = unet(input_size=(512, 512, 1))
model.compile(optimizer=Adam(lr=1e-5), loss=dice_coef_loss,
                  metrics=metrics)
model.summary()


# In[33]:


from tensorflow.keras.callbacks import ModelCheckpoint, LearningRateScheduler, EarlyStopping, ReduceLROnPlateau


# In[34]:


weight_path="{}_weights.best.hdf5".format('cxr_reg')

checkpoint = ModelCheckpoint(weight_path, monitor='val_loss', verbose=1, 
                             save_best_only=True, mode='min', save_weights_only = True)

reduceLROnPlat = ReduceLROnPlateau(monitor='val_loss', factor=0.5, 
                                   patience=4, 
                                   verbose=1, mode='min', epsilon=0.0001, cooldown=2, min_lr=1e-6)
early = EarlyStopping(monitor="val_loss", 
                      mode="min", 
                      patience=35) # probably needs to be more patient, but kaggle time is limited
callbacks_list = [checkpoint, early, reduceLROnPlat]


# In[35]:


from IPython.display import clear_output
from tensorflow.keras.optimizers import Adam 
from sklearn.model_selection import train_test_split


# In[36]:


X_train, X_val, Y_train, Y_val = train_test_split((images-127.0)/127.0, 
                                                  (masks>127).astype(np.float32), 
                                                  test_size = 0.1, 
                                                  random_state = 2018)

X_train, X_test, Y_train, Y_test = train_test_split(X_train, Y_train, 
                                                    test_size = 0.1, 
                                                    random_state = 2018)


# In[37]:


model.compile(optimizer=Adam(lr=2e-4), 
              loss=[dice_coef_loss],
              
              metrics = metrics)


# In[38]:


import os

os.environ["CUDA_DEVICE_ORDER"] = "PCI_BUS_ID"
os.environ["CUDA_VISIBLE_DEVICES"] = "0"
from tensorflow.python.client import device_lib

print(device_lib.list_local_devices())


# In[39]:


loss_history = model.fit(X_train, Y_train,
                         batch_size = 4, epochs = 50,
                         validation_data = (X_val, Y_val),
                         callbacks=callbacks_list)


# In[40]:


fig, (ax1, ax2,ax3,ax4) = plt.subplots(1, 4, figsize = (15, 4))
ax1.plot(loss_history.history['loss'], '-', label = 'Loss')
ax1.plot(loss_history.history['val_loss'], '-', label = 'Val_Loss')
ax1.legend()

ax2.plot(100 * np.array(loss_history.history['binary_accuracy']), '-', 
         label = 'Accuracy')
ax2.plot(100 * np.array(loss_history.history['val_binary_accuracy']), '-',
         label = 'Val_Accuracy')
ax2.legend();

ax3.plot(100 * np.array(loss_history.history['iou']), '-', 
         label = 'IoU')
ax3.plot(100 * np.array(loss_history.history['val_iou']), '-',
         label = 'Val_IoU')
ax3.legend();

ax4.plot(100 * np.array(loss_history.history['dice_coef']), '-', 
         label = 'Dice_Coef')
ax4.plot(100 * np.array(loss_history.history['val_dice_coef']), '-',
         label = 'Val_Dice_Coef')
ax4.legend();


# In[41]:


import os

os.environ["CUDA_DEVICE_ORDER"] = "PCI_BUS_ID"
os.environ["CUDA_VISIBLE_DEVICES"] = "1"
from tensorflow.python.client import device_lib

print(device_lib.list_local_devices())


# In[42]:


pred_candidates = np.random.randint(1, X_test.shape[0], 10)
preds = model.predict(X_test)


# In[46]:


plt.figure(figsize=(20, 10))

for i in range(0, 9, 3):
    plt.title("Predicted Mask")
    plt.subplot(3, 3, i + 1)
    
   
    plt.imshow(np.squeeze(X_test[pred_candidates[i]]), cmap='Greys')
   
    
    
    plt.title("Orginal Image")
    plt.subplot(3, 3, i + 2)
    
    plt.imshow(np.squeeze(Y_test[pred_candidates[i]]), cmap='gray')
   
    
    plt.title("True Mask")
    plt.subplot(3, 3, i + 3)
    
    plt.imshow(np.squeeze(preds[pred_candidates[i]]), cmap='gray')
    


# In[47]:


model.evaluate(X_test, Y_test)


# In[48]:


import seaborn as sns
FP = len(np.where(preds - Y_test  == -1)[0])
FN = len(np.where(preds - Y_test  == 1)[0])
TP = len(np.where(preds + Y_test ==2)[0])
TN = len(np.where(preds + Y_test == 0)[0])
cmat = [[TP, FN], [FP, TN]]

plt.figure(figsize = (6,6))
sns.heatmap(cmat / np.sum(cmat), annot=True, fmt = '.2%', square=1,   linewidth=2.)
plt.xlabel("predictions")
plt.ylabel("real values")
plt.show()


# In[49]:


Acc = (TP + TN) / (TP + FP + FN + TN)
Recall = TP / (TP + FN)
Precision = TP / (TP + FP)
Jaccard = TP / (TP + FP + FN)
F1_Score = (2 * Precision * Recall) / (Precision + Recall)
print(f'Acc = {Acc}')
print(f'Recall = {Recall}')
print(f'Precision = {Precision}')
print(f'Jaccard = {Jaccard}')
print(f'F1_Score = {F1_Score}')


# In[50]:


def dice_coef_test(y_true, y_pred):
    y_true_f = y_true.flatten()
    y_pred_f = y_pred.flatten()
    union = np.sum(y_true_f) + np.sum(y_pred_f)
    if union==0: return 1
    intersection = np.sum(y_true_f * y_pred_f)
    return 2. * intersection / union


# In[53]:


def get_metrics(loss_history):
    fig = plt.figure(figsize = (15,15))
    plt.subplot(2,2,1)
    plt.plot(loss_history.history["loss"], label = "training loss")
    plt.plot(loss_history.history["val_loss"], label = "validation loss")
    plt.title("Validation x Train: Cross entropy", fontsize=18, y=1)
    plt.legend()
    plt.xlabel("Epoch")
    plt.ylabel("Binary cross entropy")

    plt.subplot(2,2,2)
    plt.plot(loss_history.history["dice_coef"], label = "training dice coefficient")
    plt.plot(loss_history.history["val_dice_coef"], label = "validation dice coefficient")
    plt.title("Validation x Train: Cross entropy", fontsize=18, y=1)
    plt.legend()
    plt.xlabel("Epoch")
    plt.ylabel("Coeficiente Dice")
    
get_metrics(loss_history = loss_history)


# In[ ]:
