# Supplementary material for: Lung image segmentation with improved U-Net, V-Net and Seg-Net techniques
Source: PeerJ Comput Sci. 2025 Feb 13;11:e2700. doi: 10.7717/peerj-cs.2700 (PMC11888921; doi:10.7717/peerj-cs.2700)
Supplement: Supplemental Information 2 [file peerj-cs-11-2700-s002.txt]

	Linux OS (WSL--Tensorflow)
	Intel i7-10th Generation-32 GB RAM-NVDIA RTX 4060 TI
