# Supplementary material for: Lung image segmentation with improved U-Net, V-Net and Seg-Net techniques
Source: PeerJ Comput Sci. 2025 Feb 13;11:e2700. doi: 10.7717/peerj-cs.2700 (PMC11888921; doi:10.7717/peerj-cs.2700)
Supplement: Supplemental Information 3 [file peerj-cs-11-2700-s003.txt]

A novel model was created as stated in the article by improving the drawbacks of the UNet and Vnet models. Thus, it is aimed to segment problem with more effective performance values
