# Supplementary material for: Lung image segmentation with improved U-Net, V-Net and Seg-Net techniques
Source: PeerJ Comput Sci. 2025 Feb 13;11:e2700. doi: 10.7717/peerj-cs.2700 (PMC11888921; doi:10.7717/peerj-cs.2700)
Supplement: Supplemental Information 4 [file peerj-cs-11-2700-s004.txt]

Dice Coefficient- Jaccard Index-Accuracy (These are the most commonly used metrics in segmentation problems.)
